# Supplementary material for: ACAA2 Protects Against Cardiac Dysfunction and Lipid Peroxidation in Renal Insufficiency with the Treatment of S-Nitroso-L-Cysteine
Source: Biomolecules. 2025 Mar 3;15(3):364. doi: 10.3390/biom15030364 (PMC11940541; doi:10.3390/biom15030364)
Supplement: Supplementary file 1 [file biomolecules-15-00364-s001.zip]

Archive with 2 entries (2 files):
- biomolecules-3441400-original images.pdf
- Supplementary material.pdf
